# Supplementary material for: Hypoxia-Inducible Pathway Polymorphisms and Their Role in the Complications of Prematurity
Source: Genes (Basel). 2023 Apr 26;14(5):975. doi: 10.3390/genes14050975 (PMC10218469; doi:10.3390/genes14050975)
Supplement: Supplementary file 1 [file genes-14-00975-s001.zip]

Archive with 1 entries (1 files):
- genes-2284299-supplementary.pdf
